# Supplementary material for: Effect of biomimetic material on stress distribution in mandibular molars restored with inlays: a three-dimensional finite element analysis
Source: PeerJ. 2019 Sep 12;7:e7694. doi: 10.7717/peerj.7694 (PMC6745185; doi:10.7717/peerj.7694)
Supplement: Supplemental Information 1 [file peerj-07-7694-s001.zip]

Archive with 1 entries (1 files):
- FE model.cdb
